# Supplementary material for: Identification of Viral Signatures Using High-Throughput Sequencing on Blood of Patients With Kawasaki Disease
Source: Front Pediatr. 2019 Dec 19;7:524. doi: 10.3389/fped.2019.00524 (PMC6930886; doi:10.3389/fped.2019.00524)
Supplement: Supplementary file 1 [file Table_1.XLSX]

## Sheet: Anonymized
Supplementary Table 1. Description of Patients DNA and RNA libraries
Libraries	Type	Raw pairs	Low quality pairs	Surviving pairs after quality filtering	Pairs mapped to human	Surviving pairs after human mapping	Low complexity Pairs	Non-human pairs
Patient 1	DNA	32734153	1576651	31157502	18923832	12233670	406083	11827587
	RNA	30871820	8	30871812	28575855	2295957	1029165	1266792
Patient 2	DNA	25088396	793296	24295100	2772859	21522241	136319	21385922
	RNA	28801729	30	28801699	25466740	3334959	1106967	2227992
Patient 3	DNA	29587973	1771833	27816140	10050391	17765749	327119	17438630
	RNA	30058222	4	30058218	27887345	2170873	1037327	1133546
Patient 4	DNA	30492745	1553148	28939597	2018309	26921288	107101	26814187
	RNA	50938847	6	50938841	43462297	7476544	2420367	5056177
Patient 5	DNA	41829503	1369513	40459990	26733426	13726564	448718	13277846
	RNA	36927226	7	36927219	34690423	2236796	879338	1357458
Patient 6	DNA	27584423	2166627	25417796	6249405	19168391	244494	18923897
	RNA	63577993	4	63577989	56734734	6843255	1934271	4908984
Patient 7	DNA	51935451	4237565	47697886	19817684	27880202	644613	27235589
	RNA	61403852	13	61403839	50607513	10796326	4233768	6562558
Libraries	Type	% Low quality	% Mapped Human	% Low Complexity	% Non Human
Patient 1	DNA	0.0481653	0.578107	0.0124055	0.361323
	RNA	2.59136e-07	0.925629	0.0333367	0.0410339
Patient 2	DNA	0.03162	0.110524	0.00543355	0.852423
	RNA	1.0416e-06	0.884209	0.038434	0.0773562
Patient 3	DNA	0.0598836	0.339678	0.0110558	0.589382
	RNA	1.33075e-07	0.927778	0.0345106	0.0377117
Patient 4	DNA	0.050935	0.0661898	0.00351234	0.879363
	RNA	1.17788e-07	0.853225	0.0475152	0.0992597
Patient 5	DNA	0.0327404	0.639105	0.0107273	0.317428
	RNA	1.89562e-07	0.939427	0.0238127	0.0367604
Patient 6	DNA	0.0785453	0.226556	0.00886348	0.686036
	RNA	6.29149e-08	0.892364	0.0304236	0.077212
Patient 7	DNA	0.0815929	0.381583	0.0124118	0.524412
	RNA	2.11713e-07	0.824175	0.0689496	0.106875
DNA average (reads)		1.92409e+06	12366558	330635	1.95577e+07
RNA average(reads)		10.2857	3.82036e+07	1.80589e+06	3.21622e+06
DNA average (%)		0.0547832	0.334534	0.0092014	0.601481
RNA average(%)		2.8797e-07	0.892401	0.0395689	0.0680299
